# Supplementary material for: Intestinal Barrier Dysfunction and Stem Cell Impairment Following Cardiac Surgery in Pigs: A Porcine Model Study
Source: Biology (Basel). 2026 Jun 15;15(12):930. doi: 10.3390/biology15120930 (PMC13295967; doi:10.3390/biology15120930)
Supplement: Supplementary file 1 [file biology-15-00930-s001.zip]

Archive with 1 entries (1 files):
- biology-4175420-supplementary.pdf
